# Supplementary material for: α-Synuclein aggregates amplified from patient-derived Lewy bodies recapitulate Lewy body diseases in mice
Source: Nat Commun. 2023 Oct 28;14:6892. doi: 10.1038/s41467-023-42705-5 (PMC10613245; doi:10.1038/s41467-023-42705-5)
Supplement: Supplementary file 4 — Source data [file 41467_2023_42705_MOESM4_ESM.xlsx]

## Sheet: Fig.1
Fig.1d
	LB-αSyn 50 ng					LB-αSyn 170 ng					ampLB 100 ng					ampLB 500 ng
3MPI	0	1	1			1	3	0			17	15				41	47
6MPI	13	5	9			21	18	33			200	110				545	598	476
9MPI	9	26	26			30	43	26			190	134	138			548	630	762
Fig.1f
hPFFs	ID+hPFFs	LB extract (AD1)	ampLB(AD1)
1.025	4.2384	55.116	81.0096
0.2885	3.0602	27.0779	72.3053
1.0119	1.9091	29.2733	66.3315
Fig.1g
hPFF 500ng	ID brain lysate + hPFF 500ng	LB-αSyn(AD1) 25 ng	ampLB(AD1) 500 ng
59	32	74	545
32	32	56	598
57	38	58	476
10	46	73
Fig.1e
HuA									pSyn									merge									Ponseau

## Sheet: Fig.2
Fig.2c
	hPFF 500ng					hPFF 5ug					AD1					AD2					PDD1					PDD2					DLB1					DLB2i
3MPI	17	19	21	31		166	268	254	354		41	47				135	115				126	130	90			22	27	31			15	21	29			14	18	13
6MPI	59	32	57	10		405	358	234	304	274	545	598	476			2674	2415	2178			1923	2475	2400			264	166	224			218	180	302			369	234	282
9MPI	13	20	13	8		260	257	102	288	210	548	630	762			3042	3633	3801			2457	4152	2928			412	298	444			368	328	760			336	364	232
Fig.2d
	hPFF 500ng					hPFF 5ug					AD1					AD2					PDD1					PDD2					DLB1					DLB2i
3MPI	0.43038	0.481013	0.531646	0.78481		0.526984	0.850794	0.806349	1.12381		0.0759728	0.0870908				0.0557314	0.0474749				0.0556046	0.0573698	0.0397176			0.100917	0.123853	0.142202			0.0642857	0.09	0.124286			0.0474576	0.0610169	0.0440678
6MPI	1.49367	0.810127	1.44304	0.253165		1.28571	1.13651	0.742857	0.965079	0.869841	1.00988	1.10809	0.882026			1.10389	0.996973	0.899133			0.848632	1.09223	1.05913			1.21101	0.761468	1.02752			0.934286	0.771429	1.29429			1.25085	0.79322	0.955932
9MPI	0.329114	0.506329	0.329114	0.202532		0.825397	0.815873	0.323809	0.914286	0.666667	1.01544	1.16739	1.41198			1.25581	1.49979	1.56915			1.08429	1.8323	1.29214			1.88991	1.36697	2.0367			1.57714	1.40571	3.25714			1.13898	1.2339	0.786441
Fig.2f,g
	PFF					AD1					AD2					PDD1					PDD2					DLB1					DLB2i
PFC	2.34884	0.331353	0.225774	1.15068	1.36131	1.05765	1.34076	4.08723			3.30058	2.93797	6.21326			3.50726	2.74045	5.48536			1.88583	1.7504	5.24387			3.74259	2.67528	2.65834			1.09387	4.33561	2.82129
M	13.3664	10.0207	6.74665	5.1716	9.90123	11.5112	14.805	20.7821			21.3733	19.9308	19.2192			15.522	18.4352	18.0969			11.2558	12.2875	12.5987			10.1996	15.7256	13.719			8.73937	9.28696	6.64096
AI	1.28479	3.41441	6.18766	3.24874	3.90782	9.05674	8.59154	2.57015			5.29155	7.41802	11.5999			5.68258	11.8622	8.75676			5.53428	6.82696	5.74386			6.1381	3.46332	22.0994			7.13179	8.04556	0.804559
Olf	0.0534953	0.0612609	0.118267	0.625944	0.427855	0.395734	0.953164	0.397888			0.095984	0.256499	2.19088			0.382063	1.38005	0.517375			0.35922	0.41261	0.206017			1.14361	0.140139	1.80714			0.764003	1.74702	1.00384
Cg	0.811834	0.566724	0.958865	0.433753	0.241424	3.73498	2.31524	1.58342			2.75671	2.94792	0.690209			3.17852	0.694171	1.95706			2.64171	0.500363	0.813739			0.62266	4.03495	1.86377			1.0059	1.14403	0.939088
S	8.14747	3.57423	16.042	25.4289	14.3995	26.3147	24.3423	7.80962			22.0767	25.9935	17.6244			21.7971	14.9456	18.0164			16.1482	14.5285	12.7459			27.7024	17.664	9.698			20.1163	10.8895	9.18942
Pir	0.955127	0.65484	1.57683	0.176643	0.603406	5.91558	0.222823	0.303687			0.338792	2.0194	9.10339			3.79374	10.22	6.37373			1.34201	1.01532	0.938666			1.59678	0.542268	7.95675			4.30423	1.2329	0.469954
Cpu	48.168	63.0344	42.9838	36.9013	36.7519	5.11221	7.80044	3.49763			8.13355	9.74032	4.60492			10.4757	6.33633	7.99906			3.49614	9.74666	14.9086			5.0398	8.16235	3.06973			10.8236	12.0251	6.73059
SeN	0.0207928	0.130961	0.0229843	0.108131	0.403873	0.738316	4.93323	1.19304			1.37464	1.78301	0.678999			3.01679	0.649614	2.6451			0.628305	8.92754	2.42229			1.56635	0.571934	0.784507			0.692898	3.08962	1.13802
BNST	0.225135	0.139651	0.110606	1.18706	0.250088	0.14804	0.07624	0			0.0595566	0.056499	0.015796			0.0578982	0.0376981	0.0524823			0.0157477	0.0482353	0.054189			0.0254651	0.262123	0.107002			0.0967571	0.0306347	0.088014
VP	0.0591969	0.211844	0.278103	0.327088	0.304365	0	0.131844	0.243735			0.0551496	0.0489246	0.0649708			0.0283813	0.0911293	0.0223403			0.0372662	0.665855	0.0854904			0.617684	0.387689	0.240229			0.405102	0	0.312421
PrO	1.97505	1.66874	0.266246	0.720227	0.440319	0.498897	0.632442	0.716588			0.166217	0.167761	0.26218			0.0891966	0.0577646	0.250201			0.7076	0.526364	1.18267			0.686541	0.694067	0.211339			0.687977	1.84848	0.301316
Tu	0.0381653	0.0254949	0	0.529266	0.058142	0.018822	0	0			0.0267767	0.0301781	0.0409315			0.0025239	0.0255626	0.0065099			0.0160175	0.0735923	0.0918619			0.0906544	0.0333266	0.0976721			0.0832737	0.0934784	0.208884
RSC	0.0978958	0.0632711	0.408522	0.105435	0.396695	0.230332	1.32773	1.19627			0.31014	0.239228	0.0929205			0.171798	0.232832	0.506495			0.593161	0.14297	0.399946			0.231121	0.451168	0.149283			0.594543	0.064399	1.76778
RC	4.26982	2.42096	3.66053	1.4447	4.19055	8.38784	11.0777	12.2936			8.99159	7.83351	9.36535			8.68179	11.9647	7.76577			16.8933	9.02677	7.8967			8.42235	8.10899	16.6499			14.0229	14.593	18.3392
Amy	2.41322	5.95799	4.0394	11.6136	12.5042	5.49182	2.87724	14.4859			7.20459	5.22194	5.91991			8.17641	6.21248	3.63991			18.9772	8.78577	7.4335			6.80692	10.604	5.46808			6.68749	7.10697	7.22712
Hip	1.349	1.08968	1.37664	1.37199	2.40808	2.24164	4.51557	2.61905			3.08927	2.56454	1.42261			3.23718	3.05709	8.67241			3.55612	2.76891	11.7789			2.59622	1.7804	2.49536			0.73498	4.33481	2.52773
SC	0	0.0307948	0.475607	0.326406	0	0.0902041	0.0252179	0			0.0044634	0.0038026	0.0064688			0	0.0662353	0.0100951			0.210735	0.0345687	0.103561			0	0.009413	0			0.106773	0	0.179443
RF	1.01542	0.948243	7.59662	1.49479	3.9717	1.90474	0.158705	5.61591			1.01195	2.07791	0.395922			1.8563	1.04108	0.513457			1.78751	4.48493	0.925892			4.9634	1.42236	3.57775			1.29239	0.87289	2.02055
Th	2.82986	1.4763	2.57201	3.27031	1.86814	3.7216	2.12301	0.935463			0.77681	0.517353	0.548374			0.44913	0.25272	0.353975			2.69201	5.9013	3.39053			4.8653	7.0014	2.014			6.13711	5.95568	7.17865
HTh	2.00186	0.555204	0.242031	0.569323	0.929202	0.277666	0.0586654	0.0997061			0.0798666	0.0978797	0.0902925			0.0827389	0.160168	0.13445			0.603861	0.201046	0.271034			0.35026	0.286791	0.192118			0.595624	0.459672	0.244564
V	3.27968	0.669232	0.74652	0.64987	0.621251	3.45518	4.71009	5.3371			7.38642	3.70223	2.73894			2.68261	2.44447	3.00104			4.56259	1.62763	1.41386			9.01007	6.52467	3.14168			3.01264	4.06169	21.3647
Au	0.104367	0.0358552	0.0230734	0.189963	0.262343	0.864708	0.724258	3.32683			1.09475	0.87547	0.788333			1.73924	0.694075	1.16425			2.48792	0.751318	1.34647			0.382481	1.85916	1.44689			1.39117	3.54469	3.72106
PAG	0.0462713	0.350965	0.151014	0.0460503	0.404704	0.129952	0.055921	0			0.0209502	0.007479	0.0465558			0.0077446	0.0084802	0.0081747			0.134692	0.0227666	0.0055686			0.0544516	0.195033	0.0104646			0.0628064	0.0094444	0.371876
vMB	5.01915	2.36691	3.06447	2.82258	3.16108	8.37976	6.1709	10.8632			4.59978	3.45468	6.23111			4.98064	6.36483	3.88187			3.4051	8.90321	7.88602			3.12189	7.0689	0.495037			8.94769	5.12791	4.2659
MN	0.0808072	0.156157	0.111655	0.0525288	0.23082	0.283943	0	0.0214653			0.379897	0.0667849	0.0388773			0.400781	0.020951	0.0661604			0.0169569	0.0389542	0.0875245			0.0102826	0.330761	0.0354516			0.468838	0.0164935	0.0631812
RN	0.0383094	0.0438706	0.0141157	0.0332041	0	0.0377862	0.029938	0.0203527			0	0.0064451	0.0053758			0	0.0041386	0.102592			0.0107186	0	0.0245891			0.0129995	0	0.0112047			0	0.0834058	0.0798753
Fig.2h
	hPFF						AD						PDD						DLB
Olf Sys	1.04679	0.741596	1.6951	1.33185	1.0894		6.33014	1.17599	0.701575	0.680911	1.68794	0.366216	0.460091	0.57846	1.21357	1.71725	1.50152	1.23654	2.83105	0.715734	9.86156	5.15151	3.0734	1.68268
Motor Ctx	13.3664	10.0207	6.74665	5.1716	9.90123		11.5112	14.805	20.7821	22.8926	17.6544	34.2466	18.8449	23.7801	25.4621	11.2558	12.2875	12.5987	10.1996	15.7256	13.719	8.73937	9.28696	6.64096
Sensory Ctx	8.14747	3.57423	16.042	25.4289	14.3995		26.3147	24.3423	7.80962	18.2771	9.76801	12.1328	16.3171	15.4163	13.4751	16.1482	14.5285	12.7459	27.7024	17.664	9.698	20.1163	10.8895	9.18942
Limbic Sys	4.90079	8.04116	6.62015	14.767	16.0384		12.6387	14.7175	19.9029	17.2879	20.1056	9.26696	17.8725	9.35844	26.8249	25.8361	21.0698	22.5901	11.6279	17.5841	10.7542	9.68687	15.7226	11.9832
Other Ctx	7.01768	4.45085	7.18303	5.23925	6.15272		14.4343	15.3666	15.3213	12.014	13.7497	11.2617	14.2065	14.4779	8.8501	14.4706	10.9563	13.7481	19.2732	14.5224	29.3463	12.6295	19.9876	28.7116
Striatum	48.168	63.0344	42.9838	36.9013	36.7519		5.11221	7.80044	3.49763	9.07092	12.3589	15.4	11.4959	15.4522	10.2214	3.49614	9.74666	14.9086	5.0398	8.16235	3.06973	10.8236	12.0251	6.73059
Th	2.82986	1.4763	2.57201	3.27031	1.86814		3.7216	2.12301	0.935463	0.751678	0.542753	0.235509	1.67328	0.409091	0.522804	2.69201	5.9013	3.39053	4.8653	7.0014	2.014	6.13711	5.95568	7.17865
vMB	5.01915	2.36691	3.06447	2.82258	3.16108		8.37976	6.1709	10.8632	6.31786	11.16	11.3613	7.90736	5.84822	6.51561	3.4051	8.90321	7.88602	3.12189	7.0689	0.495037	8.94769	5.12791	4.2659
RF	1.01542	0.948243	7.59662	1.49479	3.9717		1.90474	0.158705	5.61591	5.51715	4.43142	1.21982	5.69509	7.02754	3.87477	1.78751	4.48493	0.925892	4.9634	1.42236	3.57775	1.29239	0.87289	2.02055

## Sheet: Fig.3
Fig.3b
	Diffuse	Non-diffuse
AmpLBs	873	86
hPFFs	11	39
LB-αSyn	25	4
Fig.3c
hPFF	AD1	AD2	PDD1	PDD2	DLB1	DLB2i
26.667	81.25	92.623	90.816	91.667	93.333	88
15.385	90	91.791	91.045	94.737	88.889	90.909
0	87.5	90.152	89.691	93.333	90.476	96
37.5
33.333
Fig.3g
	hPFF 500ng					hPFF 5ug
3MPI	0	0	0	2		7	3	3	6
6MPI	19	3	11	21		65	23	31	63	126
9MPI	54	18	36	38		132	170	264	228	286
Fig.3h
hPFF 5ug	hPFF 500ng	AD1	AD2	PDD1	PDD2	DLB1	DLB2i
132	54	0	4	1	0	0	0
170	18	0	4	1	0	0	0
264	36	0	4	1	0	1	1
228	38
286

## Sheet: Fig.4
Fig.4d
NeuN					GFAP					Iba1
PBS-9MPI	ampLB-3MPI	ampLB-6MPI	ampLB-9MPI		PBS-9MPI	ampLB-3MPI	ampLB-6MPI	ampLB-9MPI		PBS-9MPI	ampLB-3MPI	ampLB-6MPI	ampLB-9MPI
2518	2048	1783	1260		0.37	1.371	4.284	2.357		0.2783	0.5099	0.5746	0.395
3213	2247	1762	1604		0.3	2.979	2.685	4.346		0.154	0.4874	0.4373	0.527
2718	2592	2063	1701		1.433	4.337	1.713	3.629		0.3804	0.7784	0.3489	0.6464
3131	2122	1467	1188		0.22	2.359	2.85	3.577		0.1105	0.3454	0.2209	0.4503
Fig.4e
Left panel
	WT-PBS												Thy1:SNCA/Snca-/--PBS												Thy1:SNCA/Snca-/--ampLB
Day1	96.199	57.9327	46.2996	81.4991	46.5662	76.8325	66.5993	38.433	70.0327	82.2991			76.8992	41.4663	64.9994	94.6657	38.9663	31.033	51.9995	37.0329	59.1327	42.1329	35.3663	11.9999	71.6659	62.966	56.1328	72.4993	77.1659	70.1327	110.199	25.9331	28.3331	75.7659	13.8332
Day10	93.4657	46.1995	73.4993	44.3662	86.9658	135.765	57.3995	36.5329	48.4995	57.6995			88.8991	25.2664	86.0991	48.6329	28.0997	32.0331	29.4997	34.0997	37.0329	29.633	28.2997	28.533	44.9996	48.2328	43.1329	0	49.7662	74.6659	24.3331	1.83332	38.0329	72.1993	16.9332
Middle panels
Thy1:SNCA/Snca-/--PBS			Thy1:SNCA/Snca-/--ampLB
day1	day10		day1	day10
88.8991	76.8992		71.6659	44.9996
25.2664	41.4663		62.966	48.2328
86.0991	64.9994		56.1328	43.1329
48.6329	94.6657		72.4993	0
28.0997	38.9663		77.1659	49.7662
32.0331	31.033		70.1327	74.6659
29.4997	51.9995		110.199	24.3331
34.0997	37.0329		25.9331	1.83332
37.0329	59.1327		28.3331	38.0329
29.633	42.1329		75.7659	72.1993
28.2997	35.3663		13.8332	16.9332
28.533	11.9999
Right panel
Thy1:SNCA/Snca-/--PBS	Thy1:SNCA/Snca-/--ampLB
11.9999	-26.6663
-16.1999	-14.7332
21.0997	-12.9999
-46.0328	-72.4993
-10.8666	-27.3997
1.00001	4.53315
-22.4998	-85.8657
-2.93326	-24.0997
-22.0998	9.69988
-12.4999	-3.56661
-7.06668	3.09997
16.5332
Fig.4f
Left panel
	WT-PBS												Thy1:SNCA/Snca-/--PBS												Thy1:SNCA/Snca-/--ampLB
Day1	72	71.27	49.36	46.04	52.78	36.56	13.09	34	70.22				34.44	35.04	11.38	59.8	41.71	11.49	20.58	28.33	42.96	86.8	40.67	40.51	47.8	26.87	52.24	23.11	8.02	23.56	87.04	27.36	49.29	17.11	22.6
Day10	45.6	31.27	20.22	38.02	58.87	34.91	2.18	50.11	48.8				41.2	32.53	19.38	55.18	35.6	8.56	34.31	26.18	49.2	80.22	35.44	32.73	17.36	21.71	51.04	18.98	9.84	18.27	55.89	19.58	37.2	15.27	20.53
Middle panels
Thy1:SNCA/Snca-/--PBS			Thy1:SNCA/Snca-/--ampLB
day1	day10		day1	day10
34.44	41.2		47.8	17.36
35.04	32.53		26.87	21.71
11.38	19.38		52.24	51.04
59.8	55.18		23.11	18.98
41.71	35.6		8.02	9.84
11.49	8.56		23.56	18.27
20.58	34.31		87.04	55.89
28.33	26.18		27.36	19.58
42.96	49.2		49.29	37.2
86.8	80.22		17.11	15.27
40.67	35.44		22.6	20.53
40.51	32.73
Right panel
Thy1:SNCA/Snca-/--PBS	Thy1:SNCA/Snca-/--ampLB
6.76	-30.44
-2.51	-5.16
8	-1.2
-4.62	-4.13
-6.11	1.82
-2.93	-5.29
13.73	-31.15
-2.15	-7.78
6.24	-12.09
-6.58	-1.84
-5.23	-2.07
-7.78

## Sheet: Fig.6
Fig.6f
ampLB	hPFF	spontaneous
20.762	312.75	225.5
134.679	134.25	263.25
30.816	223.75	147.75
8.301	400.5	222.25
106.14	299	566.25
41.58	277	391.25
24.339	218	161
33.828	321.75	425.75
20.027	218	160
78.101	245.5	187.5
59.676	164.25	237
39.353	182.25	181.5
45.197	182.5	160.25
98.69	194.5	167
4.925	475.25	254.75
82.747	152.5	233.5
3.101	454	116.5
60.595	245.75	102.25
51.286	168	159.25
229.113	407.75	507.5

## Sheet: Fig.7
Fig.7b
Thy1:SNCA/Snca-/--ampLBs	Thy1:SNCA/Snca-/--hPFFs	Thy1:SNCA/Snca-/--spontaneous	hPFFs
51.1882	4.1631	2.4389	3.942
48.2652	2.3671	2.4011	3.4917
63.2372	3.1035	4.2273	1.8582
Fig.7c
Left
Thy1:SNCA/Snca-/--ampLB(PDD1) and PDD brain lysate																												Thy1:SNCA/Snca-/--hPFF and Thy1:SNCA/Snca-/--spontaneous
HuA									Syn1									merge										HuA									Syn1									merge
Right
HuA									Syn1									merge

## Sheet: Fig.S1
Fig.S1
hPFFs	ampLB(AD1)	ampLB(AD2)	ampLB(PDD1)	ampLB(PDD2)	ampLB(DLB1)	ampLB(DLB2i)	ampLB(AD3)	ampLB(PDD1)	ampLB(DLB2ii)
1.025	81.0096	74.0561	52.2795	58.0367	70.2194	78.4183	77.9464	64.2348	69.7529
0.2885	72.3053	65.0417	37.0631	58.9752	50.9107	72.7257	69.0027	65.2026	71.3689
1.0119	66.3315	58.8909	45.758	63.9358	34.6676	65.5088	71.8608	69.1188	72.2689

## Sheet: Fig.S2
Fig.S2b
	hPFF 500ng					hPFF 5ug					AD1					AD2					PDD1					PDD2					DLB1					DLB2i
3MPI	2	3	4	4		14	23	23	25		5	7				25	20				22	27	16			9	7	4			0	4	3			6	3	4
6MPI	3	0	3	0		12	10	6	5	4	15	15	14			93	124	112			75	118	83			22	16	23			12	9	19			22	15	22
9MPI	0	0	0	0		6	4	4	0	1	9	12	7			62	58	77			47	86	45			11	11	14			17	14	6			12	5	5
Fig.S2c
	AD2			PDD1			PDD2			DLB1			DLB2i
Ipsi	484	456	479	464	453	477	555	515	534	519	552	523	541	518	515
Contra	545	516	554	522	546	535	518	523	561	539	532	511	509	538	512

## Sheet: Fig.S3
Fig.S3
LB509									D37A6									Ponseau
Syn1									pSyn									Ponseau

## Sheet: Fig.S4
Fig.S4a
ampLB(AD1)	ampLB(AD2)	ampLB(PDD1)	ampLB(PDD2)	ampLB(DLB1)	ampLB(DLB2i)	ampLB(AD3)	ampLB(PDD1)	ampLB(DLB2ii)
99.2813	79.8116	185.732	17.9548	17.6711	33.9204	74.7561	64.1719	69.2977
74.3593	70.415	131.1	8.23847	12.1079	22.4492	49.4243	68.1332	68.1063
55.5631	45.3939	169.462	15.6713	16.691	17.2543	62.4611	97.1356	73.335
Fig.S4b-d
Number of pSyn+ neuronal inclusions in the entire brain at 3MPI
AD1	AD2	PDD1	PDD2	DLB1	DLB2i
41	135	126	22	15	14
47	115	130	27	21	18
		90	31	29	13
Number of cell body inclusion / 1000 DAPI in mouse primary neurons
AD1	AD2	PDD1	PDD2	DLB1	DLB2i
99.2813	79.8116	185.732	17.9548	17.6711	33.9204
74.3593	70.415	131.1	8.23847	12.1079	22.4492
55.5631	45.3939	169.462	15.6713	16.691	17.2543
Total protein (mg/ml) in ampLB preparations
AD1	AD2	PDD1	PDD2	DLB1	DLB2i
3.59	1.54	1.18	2.29	7.2	7.65
Fig.S4e-f
Number of cell body inclusion / 1000 DAPI in mouse primary neurons
ampLB(AD1)a	ampLB(AD1)b	ampLB(AD1)c	ampLB(AD1)d	ampLB(AD2)	ampLB(AD3)a	ampLB(AD3)b	ampLB(AD3)c	ampLB(PDD1)	ampLB(PDD4)	ampLB(PDD5)	ampLB(DLB1)	ampLB(DLB2ii)
9.46815	18.312	40.2909	28.5061	21.3141	12.6222	13.4574	14.4927	36.3546	22.4273	19.0261	6.5195	52.4987
14.0425	17.7279	27.8255	16.4073	22.0442	9.76979	10.2092	15.9542	24.9633	17.2322	23.2044	3.94201	46.2178
28.6506	10.5429	33.1207	20.9291	28.3992	9.7961	11.2647	18.5852	24.3599	20.5124	25.1153	6.36051	55.9491
Total protein (mg/ml) in ampLB preparations
AD1	AD2	AD3	PDD1	PDD4	PDD5	DLB1	DLB2ii
3.59535	1.68264	2.26806	2.36421	4.32083	5.64	6.2	1.30968

[truncated: 3 more sheets: Fig.S5, Fig.S6, Fig.S9]
